# Supplementary material for: Morphological, Molecular, and Nutritional Characterisation of the Globe Artichoke Landrace “Carciofo Ortano”
Source: Plants (Basel). 2023 Apr 29;12(9):1844. doi: 10.3390/plants12091844 (PMC10180589; doi:10.3390/plants12091844)
Supplement: Supplementary file 1 [file plants-12-01844-s001.zip]

Archive with 1 entries (1 files):
- plants-2274287-supplementary.pdf
